# Supplementary material for: Semi-Synthesis, Anti-Leukemia Activity, and Docking Study of Derivatives from 3α,24-Dihydroxylup-20(29)-en-28-Oic Acid
Source: Molecules. 2025 Jul 30;30(15):3193. doi: 10.3390/molecules30153193 (PMC12348585; doi:10.3390/molecules30153193)
Supplement: Supplementary file 1 [file molecules-30-03193-s001.zip]

Archive with 1 entries (1 files):
- molecules-3746304-supplementary.pdf
